# Supplementary material for: Photoplethysmography Signal Wavelet Enhancement and Novel Features Selection for Non-Invasive Cuff-Less Blood Pressure Monitoring
Source: Sensors (Basel). 2023 Feb 19;23(4):2321. doi: 10.3390/s23042321 (PMC9960464; doi:10.3390/s23042321)
Supplement: Supplementary file 1 [file sensors-23-02321-s001.zip]

Archive with 1 entries (1 files):
- sensors-2074911-SI.pdf
